# Supplementary material for: Arterial Spin Labeling Magnetic Resonance Imaging Can Identify Posterior Fossa Hemangioblastoma: Comparison with Dynamic Susceptibility Contrast
Source: Cancers (Basel). 2026 Jun 12;18(12):1926. doi: 10.3390/cancers18121926 (PMC13296456; doi:10.3390/cancers18121926)
Supplement: Supplementary file 1 [file cancers-18-01926-s001.zip]

Archive with 1 entries (1 files):
- cancers-4296715-supplementary-2.pdf
